# Supplementary material for: Modelling Circulating Tumour Cells for Personalised Survival Prediction in Metastatic Breast Cancer
Source: PLoS Comput Biol. 2015 May 15;11(5):e1004199. doi: 10.1371/journal.pcbi.1004199 (PMC4433130; doi:10.1371/journal.pcbi.1004199)
Supplement: S1 Code — (ZIP) [file pcbi.1004199.s018.zip]

Archive with 1 entries (1 files):
- Branching Process_PLos Comp Biology (2).nb
